# Supplementary material for: HyperTMO: a trusted multi-omics integration framework based on hypergraph convolutional network for patient classification
Source: Bioinformatics. 2024 Mar 26;40(4):btae159. doi: 10.1093/bioinformatics/btae159 (PMC11212491; doi:10.1093/bioinformatics/btae159)
Supplement: btae159_Supplementary_Data [file btae159_supplementary_data.zip]

Archive with 5 entries (5 files):
- Supplemental_Tables.XLSX
- figs3.png
- figs2.png
- figs1.png
- Supplemental_Text.pdf
