# Supplementary material for: HyperTMO: a trusted multi-omics integration framework based on hypergraph convolutional network for patient classification
Source: Bioinformatics. 2024 Mar 26;40(4):btae159. doi: 10.1093/bioinformatics/btae159 (PMC11212491; doi:10.1093/bioinformatics/btae159)
Supplement: btae159_Supplementary_Data [file btae159_supplementary_data.zip › Supplemental_Tables.XLSX]

## Sheet: Figure3
Figure 3
gauss noise (σ)	1	10	100	1000	10000	100000	1000000	10000000	100000000	1000000000
MOGONET	0.8206 ± 0.0342	0.7722 ± 0.0312	0.7608 ± 0.0322	0.6867 ± 0.0271	0.6211 ± 0.0499	0.5984 ± 0.0501	0.6070 ± 0.0558	0.6553 ± 0.0151	0.6555 ± 0.0542	0.6035 ± 0.0395
MOGCN	0.7001 ± 0.0135	0.6583 ± 0.0246	0.6414 ± 0.0311	0.5867 ± 0.0418	0.5681 ± 0.0115	0.5443 ± 0.0061	0.5448 ± 0.0425	0.5715 ± 0.0252	0.5277 ± 0.0400	0.5567 ± 0.0510
HyperTMO (ours)	0.8493 ± 0.0293	0.7436 ± 0.0296	0.7674 ± 0.0206	0.7521 ± 0.0255	0.7436 ± 0.0251	0.7408 ± 0.0219	0.7464 ± 0.0240	0.7435 ± 0.0243	0.7408 ± 0.0284	0.7411 ± 0.0211

## Sheet: Figure4
Figure 4
(a) ROSMAP	HGCN+TMO(HyperTMO)			GCN+VCDN(MOGONET)			SNF+GCN(MoGCN)			HGCN+VCDN			GCN+TMO
	ACC	F1	AUC	ACC	F1	AUC	ACC	F1	AUC	ACC	F1	AUC	ACC	F1	AUC
mRNA+meth+miRNA	0.8745 ± 0.0334	0.8743 ± 0.0334	0.9004 ± 0.0298	0.8547 ± 0.0397	0.8672 ± 0.0350	0.8545 ± 0.0394	0.8033 ± 0.0594	0.7711 ± 0.0974	0.8064 ± 0.0623	0.8648 ± 0.0163	0.8649 ± 0.0168	0.9002 ± 0.0128	0.8611 ± 0.0236	0.8611 ± 0.0221	0.8840 ± 0.0123
mRNA+meth	0.8319 ± 0.0387	0.8318 ± 0.0386	0.8317 ± 0.0385	0.7698 ± 0.0134	0.7682 ± 0.0132	0.8043 ± 0.0159	0.7232 ± 0.0713	0.7109 ± 0.0936	0.7611 ± 0.0717	0.8162 ± 0.0455	0.8019 ± 0.0465	0.8031 ± 0.0408	0.7998 ± 0.0134	0.7682 ± 0.0132	0.8343 ± 0.0159
mRNA+miRNA	0.8034 ± 0.0277	0.8019 ± 0.0302	0.8017 ± 0.0306	0.7981 ± 0.0246	0.7978 ± 0.0258	0.8295 ± 0.0244	0.7039 ± 0.0491	0.7007 ± 0.0451	0.7307 ± 0.0492	0.8002 ± 0.0806	0.8055 ± 0.0807	0.8001 ± 0.0963	0.7881 ± 0.0246	0.7878 ± 0.0258	0.7995 ± 0.0244
meth+miRNA	0.7893 ± 0.0312	0.7869 ± 0.0321	0.7864 ± 0.0324	0.7075 ± 0.0328	0.7079 ± 0.0326	0.7519 ± 0.0318	0.7261 ± 0.0415	0.7255 ± 0.0431	0.7591 ± 0.0413	0.7562 ± 0.0419	0.7541 ± 0.0427	0.7492 ± 0.0487	0.7375 ± 0.0328	0.7379 ± 0.0326	0.7519 ± 0.0318
(b) BRCA
	ACC	F1_weight	F1_mac	ACC	F1_weight	F1_mac	ACC	F1_weight	F1_mac	ACC	F1_weight	F1_mac	ACC	F1_weight	F1_mac
mRNA+meth+miRNA	0.8583 ± 0.0225	0.8625 ± 0.0226	0.8410 ± 0.0191	0.8152 ± 0.0362	0.8142 ± 0.0369	0.7960 ± 0.0363	0.8044 ± 0.0196	0.8121 ± 0.0212	0.7609 ± 0.0317	0.8561 ± 0.0240	0.8627 ± 0.0239	0.8337 ± 0.0409	0.8493 ± 0.018 6	0.8361 ± 0.0169	0.8148 ± 0.0178
mRNA+meth	0.8549 ± 0.0272	0.8619 ± 0.0271	0.8402 ± 0.0227	0.8011 ± 0.0198	0.8049 ± 0.0265	0.7557 ±0.0312	0.7849 ± 0.0279	0.7824 ± 0.0271	0.7216 ± 0.0318	0.8451 ± 0.0202	0.8581 ± 0.0199	0.8245 ± 0.0412	0.8130 ± 0.0198	0.8143 ± 0.0265	0.7927 ± 0.0312
mRNA+miRNA	0.8457 ± 0.0226	0.8535 ± 0.0226	0.8316 ± 0.0197	0.8068 ± 0.0347	0.8061 ± 0.0347	0.7613 ± 0.0339	0.7561 ± 0.0477	0.7545 ± 0.0513	0.6834 ± 0.0398	0.8394 ± 0.0372	0.8451 ± 0.0394	0.8159 ± 0.0658	0.8168 ± 0.0347	0.8160 ± 0.0347	0.7732 ± 0.0339
meth+miRNA	0.7943 ± 0.0248	0.7980 ± 0.0231	0.7751 ± 0.0205	0.7605 ± 0.0249	0.7614 ± 0.0198	0.7301 ± 0.0251	0.7341 ± 0.0164	0.7340 ± 0.0163	0.7134 ± 0.0519	0.7746 ± 0.0317	0.7704 ± 0.0339	0.7647 ± 0.0358	0.7695 ± 0.0249	0.7735 ± 0.0198	0.7553 ± 0.0251

## Sheet: FigureS2
Figure S2
(a) ROSMAP
	ACC	F1	AUC
mRNA+meth+miRNA	0.8745 ± 0.0334	0.8743 ± 0.0334	0.9004 ± 0.0298
mRNA+meth	0.8319 ± 0.0387	0.8318 ± 0.0386	0.8317 ± 0.0385
mRNA+miRNA	0.8034 ± 0.0277	0.8019 ± 0.0302	0.8017 ± 0.0306
meth+miRNA	0.7893 ± 0.0312	0.7869 ± 0.0321	0.7864 ± 0.0324
mRNA	0.7893 ± 0.0365	0.8064 ± 0.0268	0.8064 ± 0.0268
meth	0.7093 ± 0.0600	0.7632 ± 0.0451	0.7621 ± 0.0453
miRNA	0.6468 ± 0.0685	0.6960 ± 0.0357	0.7894 ± 0.0355
(b) BRCA
	ACC	F1_weight	F1_mac
mRNA+meth+miRNA	0.8583 ± 0.0225	0.8625 ± 0.0226	0.8411 ± 0.0191
mRNA+meth	0.8549 ± 0.0272	0.8619 ± 0.0271	0.8402 ± 0.0227
mRNA+miRNA	0.8457 ± 0.0226	0.8535 ± 0.0226	0.8316 ± 0.0197
meth+miRNA	0.7943 ± 0.0248	0.7980 ± 0.0231	0.7751 ± 0.0205
mRNA	0.8411 ± 0.0203	0.8574 ± 0.0217	0.8370 ± 0.0163
meth	0.7600 ± 0.0220	0.7730 ± 0.0197	0.7504 ± 0.0137
miRNA	0.7943 ± 0.0081	0.7993 ± 0.0040	0.7555 ± 0.0150

## Sheet: FigureS3
Figure S3
(a) ROSMAP
k	ACC	F1	AUC
2	0.8661	0.8637	0.8911
3	0.883	0.875	0.904
4	0.852	0.8504	0.8908
5	0.8248	0.8245	0.8583
6	0.8063	0.8056	0.8458
7	0.7978	0.7964	0.8384
8	0.7893	0.7873	0.8399
9	0.8007	0.8	0.8388
10	0.8136	0.8128	0.8612
(b) BRCA
k	ACC	F1_weighted	F1_macro
2	0.8503	0.8571	0.8326
3	0.8626	0.8713	0.8411
4	0.877	0.886	0.846
5	0.8446	0.8504	0.8289
6	0.8553	0.8591	0.8396
7	0.8514	0.8578	0.828
8	0.8423	0.8485	0.8199
9	0.8434	0.8485	0.8187
10	0.8354	0.8418	0.8143
